# Supplementary material for: Binding and Activating of Analgesic Crotalphine with Human TRPA1
Source: Membranes (Basel). 2025 Jun 19;15(6):187. doi: 10.3390/membranes15060187 (PMC12195256; doi:10.3390/membranes15060187)
Supplement: Supplementary file 1 [file membranes-15-00187-s001.zip]

Archive with 1 entries (1 files):
- membranes-3659237-supplementary.pdf
